# Supplementary material for: Nanoparticle-Doped Hybrid Polyelectrolyte Microcapsules with Controlled Photoluminescence for Potential Bioimaging Applications
Source: Polymers (Basel). 2021 Nov 24;13(23):4076. doi: 10.3390/polym13234076 (PMC8658880; doi:10.3390/polym13234076)
Supplement: Supplementary file 1 [file polymers-13-04076-s001.zip]

Archive with 1 entries (1 files):
- polymers-1463566-supplementary.pdf
